# Supplementary material for: TGFβ-activated PDHB promotes mitochondrial pyruvate metabolism and contributes to human endoderm differentiation via ATP-dependent BRG1
Source: Nat Commun. 2026 Feb 17;17:2846. doi: 10.1038/s41467-026-69510-0 (PMC13022444; doi:10.1038/s41467-026-69510-0)
Supplement: Supplementary file 3 — Supplementary Data 1 [file 41467_2026_69510_MOESM3_ESM.xlsx]

## Sheet: Sheet1
Compound	CON-1ul	ES-PDHB-OE-1	ES-PDHB-OE-2	ES-PDHB-OE-3	ES-WT-1	ES-WT-2	ES-WT-3
1,3-diphopshateglycerate*C3H8O10P2	155977	43963.9	24436.6	36463.1	35991.7	15340.7	21421.2
1,3-diphopshateglycerate*m1	0	0	0	0	0	0	0
1,3-diphopshateglycerate*m2	0	16490.6	9228.74	19928.1	16278.1	10849.8	12912.3
1,3-diphopshateglycerate*m3	0	591731	374563	689428	633610	415145	413221
2-Hydroxyglutarate*C5H8O5	2.74043e+06	774198	606407	745094	217119	229690	243880
2-Hydroxyglutarate*m1	0	14014.1	5000.16	7924	0	0	0
2-Hydroxyglutarate*m2	0	292305	258712	276658	42247.5	55146.4	45209.4
2-Hydroxyglutarate*m3	0	76275.2	56136.3	74430.2	13699	12499.3	9671.69
2-Hydroxyglutarate*m4	0	165393	132610	156182	23256.5	31368.2	25642.3
2-Hydroxyglutarate*m5	0	116420	83526.5	92000	15877.5	26315.4	20752.8
3PG/2PG*C3H7O7P	3.36477e+06	436840	268020	324857	299073	126907	139026
3PG/2PG*m1	0	35022.1	9461	16074.1	13815.9	0	0
3PG/2PG*m2	0	0	0	0	0	0	0
3PG/2PG*m3	0	6.70328e+06	4.38083e+06	5.80843e+06	5.25297e+06	3.19049e+06	2.85787e+06
5-phosphoribosyl 1-pyrophosphate*C5H13O14P3	113326	11921.4	7113.74	21195.4	21312.7	10933.2	9990.52
5-phosphoribosyl 1-pyrophosphate*m1	0	0	0	0	0	0	0
5-phosphoribosyl 1-pyrophosphate*m2	0	0	0	0	6707.99	0	0
5-phosphoribosyl 1-pyrophosphate*m3	0	10383.2	4779.57	9485.53	13489.6	5479.89	5556.57
5-phosphoribosyl 1-pyrophosphate*m4	0	9341.84	0	12761	11754.4	0	0
5-phosphoribosyl 1-pyrophosphate*m5	0	162813	78110.4	246712	161167	76118.3	93189.3
a-ketoglutarate*C5H6O5	5.03548e+06	372623	341471	249634	58076.7	136585	153678
a-ketoglutarate*m1	0	0	0	0	0	0	0
a-ketoglutarate*m2	0	98746.8	48382.4	77492	0	0	0
a-ketoglutarate*m3	0	42872.9	26501.4	37993.2	5990.01	7724.99	5363.23
a-ketoglutarate*m4	0	74460.9	52339.9	59327.2	19909.4	5882.56	15523.5
a-ketoglutarate*m5	0	54745.7	42289.1	44368.8	11471.3	0	9946.59
Acetyl-CoA*C23H38N7O17P3S	325478	85029.3	335110	29362.4	125415	98720.6	217852
Acetyl-CoA*m1	0	0	15059	0	1489.97	0	3615.96
Acetyl-CoA*m2	0	218240	921950	48601.2	300079	197398	490230
aconitate*C6H6O6	426736	73617.1	50250.7	67861.5	56425.1	57262.9	48217.1
aconitate*m1	0	0	2440.19	0	0	0	0
aconitate*m2	0	60936.5	34284.1	53135.9	23944.3	28122.7	23356.1
aconitate*m3	0	9775.74	6772.28	6516.38	0	6424.03	5377.76
aconitate*m4	0	30424.7	15301.7	23174.8	8699.16	20043	7269.72
aconitate*m5	0	41068.3	23737.8	16904.4	12927.9	16508.2	21181.9
aconitate*m6	0	0	0	0	0	0	0
ADP*C10H15N5O10P2	5.48145e+06	2.71113e+06	2.08619e+06	2.84944e+06	2.99514e+06	2.28873e+06	2.69843e+06
ADP*m1	0	0	0	0	0	0	0
ADP*m2	0	42077.6	36702.6	75209	19679.8	5447.12	15077.3
ADP*m3	0	96991.8	78611.6	123742	54806.4	52500.5	42190.7
ADP*m4	0	136135	117116	153108	76098.5	55625.2	67362.2
ADP*m5	0	2.8051e+06	2.23556e+06	3.11988e+06	1.36099e+06	1.1356e+06	1.2411e+06
ADP*m6	0	848673	668060	878799	560392	491825	535187
ADP*m7	0	314590	229124	340423	247216	167758	211147
ADP*m8	0	95856.2	74905.8	116695	69837.4	63325.3	57340.1
ADP*m9	0	32977.2	17978.7	31104.9	21744.9	11267.9	21370.7
ADP*m10	0	0	0	0	0	0	0
AMP*C10H14N5O7P	147852	98448.7	74858.6	80378.6	95157.1	73424.4	73298.2
AMP*m1	0	941.637	0	0	4726	0	0
AMP*m2	0	6354.77	0	0	0	0	0
AMP*m3	0	0	0	0	0	0	0
AMP*m4	0	0	0	0	0	0	0
AMP*m5	0	119215	84228.8	103780	57157.2	42224.8	52734.3
AMP*m6	0	35659.2	21839.1	32682.6	20444.2	24641.6	19752
AMP*m7	0	10461.1	12003.6	11987.7	7554.48	7155.27	4327.8
AMP*m8	0	0	0	0	0	0	0
AMP*m9	0	0	0	0	0	0	0
AMP*m10	0	0	0	0	0	0	0
Aspartic acid*C4H7NO4	1.3698e+06	975618	772090	928434	864734	788510	729547
Aspartic acid*m1	0	36873.3	26197.9	32943.4	21179.8	20294.3	18842.6
Aspartic acid*m2	0	268517	197805	246909	198435	174592	158782
Aspartic acid*m3	0	579267	467731	530023	476690	512566	443622
Aspartic acid*m4	0	153674	109548	128741	122429	99599.4	93675.7
ATP*C10H16N5O13P3	7.97624e+07	3.67962e+07	2.18676e+07	4.86112e+07	6.18177e+07	3.12619e+07	3.34612e+07
ATP*m1	0	0	0	0	0	0	0
ATP*m2	0	617775	0	1.15007e+06	598610	0	0
ATP*m3	0	1.30905e+06	742855	1.67714e+06	1.02618e+06	455502	486405
ATP*m4	0	1.96355e+06	1.11388e+06	2.47254e+06	1.50756e+06	723382	768542
ATP*m5	0	3.89825e+07	2.2612e+07	4.76307e+07	2.77428e+07	1.36064e+07	1.50157e+07
ATP*m6	0	1.19666e+07	6.78378e+06	1.49402e+07	1.2012e+07	6.15062e+06	6.45886e+06
ATP*m7	0	4.83926e+06	2.66247e+06	5.84389e+06	4.78226e+06	2.42526e+06	2.57203e+06
ATP*m8	0	1.59169e+06	862488	1.8759e+06	1.58686e+06	794428	826479
ATP*m9	0	417110	217644	474485	401643	183843	197067
ATP*m10	0	34914.1	15458.5	46687.6	34203.9	15534.5	15955.2
CDP*C9H15N3O11P2	169130	100133	73384.5	72719.5	80789.1	47565	82077.1
CDP*m1	0	0	0	0	0	0	0
CDP*m2	0	0	0	0	0	0	0
CDP*m3	0	0	0	0	0	0	0
CDP*m4	0	0	0	0	0	0	0
CDP*m5	0	49624.7	39147.3	42551.6	56074.9	29601.1	44872
CDP*m6	0	0	0	0	0	0	0
CDP*m7	0	35581.2	13301.2	0	20929.1	12722.3	0
CDP*m8	0	0	0	0	0	0	0
CDP*m9	0	0	0	0	0	0	0
citrate*C6H8O7	3.22505e+06	348028	263491	376455	240087	179921	163059
citrate*m1	0	18654.7	7834.78	10366.5	4938.5	5543.37	0
citrate*m2	0	628703	367688	585757	272012	255751	210751
citrate*m3	0	162738	130226	196434	62779.3	63836.2	59367.2
citrate*m4	0	324740	187463	246235	147708	154924	114183
citrate*m5	0	483118	316862	416693	178767	188535	137478
citrate*m6	0	100062	80544.8	86049.6	56198.7	39961.4	23676.9
CMP*C9H14N3O8P	36506.1	36207.8	13458.2	16221	29016.4	21046.2	17168.8
CMP*m1	0	0	0	0	0	0	0
CMP*m2	0	0	0	0	0	0	0
CMP*m3	0	0	0	0	0	0	0
CMP*m4	0	8476.04	7947.61	7135.94	0	5351.95	0
CMP*m5	0	18821.6	14073.9	12750.3	13002.8	10048.3	10291.4
CMP*m6	0	6209.63	0	0	0	0	0
CMP*m7	0	11626.6	0	0	7950.72	6926.41	0
CMP*m8	0	8760.16	0	5257.84	0	0	0
CMP*m9	0	0	0	0	0	0	0
CTP*C9H16N3O14P3	5.10465e+06	2.96914e+06	1.68845e+06	3.74168e+06	3.47283e+06	1.8607e+06	1.78714e+06
CTP*m1	0	0	0	0	0	0	0
CTP*m2	0	0	0	0	0	0	0
CTP*m3	0	58813.6	37918	79927.7	66204.9	42863.1	40566.6
CTP*m4	0	112558	67105.6	170790	141665	71197.9	70847.5
CTP*m5	0	2.05457e+06	1.22967e+06	2.70841e+06	3.25309e+06	1.40534e+06	1.79071e+06
CTP*m6	0	433821	274736	563074	399037	254116	216166
CTP*m7	0	848053	481450	1.03418e+06	828382	463961	457054
CTP*m8	0	540563	313941	690745	585177	313527	316612
CTP*m9	0	48687.5	36523.7	58510	48072.1	25080.4	27078.2
D-ribulose-5-phosphate/Xylulose 5-phosphate*C5H11O8P	294919	30700.8	20041.3	18665.3	32512.3	16821	13764.6
D-ribulose-5-phosphate/Xylulose 5-phosphate*m1	0	0	0	0	0	0	0
D-ribulose-5-phosphate/Xylulose 5-phosphate*m2	0	0	19962.1	25483.9	18431.5	14137.7	11221.1
D-ribulose-5-phosphate/Xylulose 5-phosphate*m3	0	49865	31690	35427.6	44018.1	22237.2	24134.9
D-ribulose-5-phosphate/Xylulose 5-phosphate*m4	0	21965.7	15151	16807.9	17840.9	14727.1	17726.8
D-ribulose-5-phosphate/Xylulose 5-phosphate*m5	0	400583	307361	374163	265670	237208	224535
Dihydroxyacetone phosphate*C3H7O6P	2.43496e+06	226747	174916	172043	249571	155713	170392
Dihydroxyacetone phosphate*m1	0	6728.78	4584.87	2990.71	16358.8	7285.78	9666.05
Dihydroxyacetone phosphate*m2	0	80830.5	90395	68495.8	124229	101443	119062
Dihydroxyacetone phosphate*m3	0	3.54949e+06	3.67527e+06	3.14061e+06	4.87239e+06	4.54288e+06	4.82856e+06
dTDP*C10H16N2O11P2	60353.7	23063	17025.8	22441.9	16842.6	15759.2	18139.4
dTDP*m1	0	8355.14	9792.5	7929.67	6818.99	7763.36	7064.08
dTDP*m2	0	0	0	0	0	0	0
dTDP*m3	0	0	0	0	0	0	0
dTDP*m4	0	0	0	0	0	0	0
dTDP*m5	0	16543.1	8864.96	17691.9	13718.1	8648.31	16682.6
dTDP*m6	0	14316.1	10660.9	7401.39	5814.82	7460.83	9480.48
dTDP*m7	0	0	0	0	0	0	0
dTDP*m8	0	0	0	0	0	0	0
dTDP*m9	0	0	0	0	0	0	0
dTDP*m10	0	0	0	0	0	0	0
fructose 1,6-bisphosphate*C6H14O12P2	3.86531e+06	185807	159155	132275	131196	62198.9	64860.8
fructose 1,6-bisphosphate*m1	0	661.116	1921.33	2269.71	0	2281.49	0
fructose 1,6-bisphosphate*m2	0	0	0	0	0	0	0
fructose 1,6-bisphosphate*m3	0	484515	434579	335687	590821	269770	271029
fructose 1,6-bisphosphate*m4	0	55315.2	48600.4	25029.9	86318.5	31360	28007.8
fructose 1,6-bisphosphate*m5	0	266375	273326	213001	375219	272639	241678
fructose 1,6-bisphosphate*m6	0	5.34993e+06	5.92613e+06	4.6951e+06	7.65583e+06	5.75193e+06	5.358e+06
Fructose 1-phosphate*C6H13O9P	163772	0	6493.99	0	6421.32	0	0
Fructose 1-phosphate*m1	0	0	0	0	0	0	0
Fructose 1-phosphate*m2	0	0	0	0	0	0	0
Fructose 1-phosphate*m3	0	0	10900.8	7582.48	18459.5	8190.32	16897.5
Fructose 1-phosphate*m4	0	0	0	0	0	0	0
Fructose 1-phosphate*m5	0	14970.7	11374.2	8900.18	27189.5	20939.4	31018.1
Fructose 1-phosphate*m6	0	240762	409749	244384	810341	741990	665666
GDP*C10H15N5O11P2	286998	87715.9	98863.1	145584	88500	67586	72507.4
GDP*m1	0	13144	3599.57	0	8009.35	2805.84	19965.8
GDP*m2	0	0	0	6540.29	0	0	0
GDP*m3	0	0	6376.58	6099.8	0	0	0
GDP*m4	0	0	6171.83	7523.86	5827.17	0	0
GDP*m5	0	147616	145124	167770	90192.8	80450.5	72151
GDP*m6	0	54039.3	28603.8	60185.7	56091.6	49041.2	38708.7
GDP*m7	0	23422.6	16357.5	29066.6	17330.6	18635.7	17510.5
GDP*m8	0	0	6071.54	16881.4	6884.4	4986.76	6323.67
GDP*m9	0	0	0	0	0	0	0
GDP*m10	0	0	0	0	0	0	0
glucose 6-phosphate*C6H13O9P	439382	90189.2	68718.5	60155.7	86246	50098.9	55265.7
glucose 6-phosphate*m1	0	0	0	0	0	0	0
glucose 6-phosphate*m2	0	0	0	0	0	0	0
glucose 6-phosphate*m3	0	17890.9	12054.8	8281.29	33162.8	27962.7	22166.5
glucose 6-phosphate*m4	0	7202.09	5228.28	6395.63	17869.5	10922.4	8637.49
glucose 6-phosphate*m5	0	43322.4	23306.3	25389.2	42244	38231.9	31145.7
glucose 6-phosphate*m6	0	656138	491379	551866	627762	715828	461005
glucose*C6H12O6	256735	12590.5	8225.15	10441.5	12260.2	10131.6	8475.2
glucose*m1	0	0	0	0	0	0	0
glucose*m2	0	0	0	0	0	0	0
glucose*m3	0	0	0	0	0	0	0
glucose*m4	0	0	0	0	0	0	0
glucose*m5	0	0	0	0	0	0	0
glucose*m6	0	78197	61052	82361	44108	40056	40043
Glutamate*C5H9NO4	7.50111e+07	3.58119e+07	3.15722e+07	3.44899e+07	2.7992e+07	2.16805e+07	2.07715e+07
Glutamate*m1	0	781189	572537	740951	301908	154614	124716
Glutamate*m2	0	1.86843e+07	1.49487e+07	1.77989e+07	1.03903e+07	7.96704e+06	7.49901e+06
Glutamate*m3	0	4.68217e+06	3.74406e+06	4.31561e+06	2.41274e+06	1.79711e+06	1.7413e+06
Glutamate*m4	0	1.07429e+07	8.57397e+06	9.60422e+06	5.53724e+06	4.23381e+06	4.13479e+06
Glutamate*m5	0	6.809e+06	5.34351e+06	5.98992e+06	3.65014e+06	2.71626e+06	2.67894e+06
Glutamine*C5H10N2O3	8.81981e+06	188449	273271	220366	407901	807042	636197
Glutamine*m1	0	0	0	0	0	0	0
Glutamine*m2	0	2193.19	10848.8	5575.64	19526.3	50433.6	44396.2
Glutamine*m3	0	8757.59	10545.8	7406.53	9531.79	17927.2	18880.6
Glutamine*m4	0	16257.5	21677.1	16217.3	24863.1	43332.5	35958.8
Glutamine*m5	0	8602.11	12534.3	8484.71	16226.4	25177.2	25775.2
glycerol 3-phosphate*C3H9O6P	281793	283511	220032	255161	117166	101209	100939
glycerol 3-phosphate*m1	0	75853.4	47411.1	29364.4	29581.3	28051.9	59641.8
glycerol 3-phosphate*m2	0	0	0	0	0	0	0
glycerol 3-phosphate*m3	0	383515	276990	329890	203218	164121	169418
GMP*C10H14N5O8P	112897	138613	72925.1	106037	88512.3	43981.4	45755.1
GMP*m1	0	0	4293.02	125.958	1931.1	0	0
GMP*m2	0	10022.9	0	6879.96	4931.74	0	0
GMP*m3	0	11132	5881.77	4843.91	0	0	0
GMP*m4	0	11620.2	5979.11	0	5353.09	0	0
GMP*m5	0	197607	101453	170620	106077	54764.5	57660.3
GMP*m6	0	61767	26628.7	55672.5	48455.1	27289.4	22201.8
GMP*m7	0	32015.6	13146.9	15968.8	13453.5	9279.21	11255.9
GMP*m8	0	11850	5541.99	10823.8	5944.4	0	0
GMP*m9	0	0	0	0	0	0	0
GMP*m10	0	0	0	0	0	0	0
GTP*C10H16N5O14P3	2.61916e+06	804763	460272	1.16953e+06	1.18733e+06	681261	640920
GTP*m1	0	0	0	0	0	0	0
GTP*m2	0	0	0	14424.3	4196.99	0	0
GTP*m3	0	39470.4	18008.5	53066.3	48083.8	31183.6	22175.3
GTP*m4	0	64440.6	41216.7	94783.5	86925.4	58917.8	45513.4
GTP*m5	0	1.07696e+06	660780	1.63094e+06	1.31021e+06	809030	693402
GTP*m6	0	455259	278587	680127	742258	467154	444609
GTP*m7	0	197985	115915	284662	289469	174015	164694
GTP*m8	0	77405.7	45821.2	103074	118009	72644.8	67061.5
GTP*m9	0	34922.9	20079.3	31548.2	32623.3	22060.6	19360.7
GTP*m10	0	0	0	0	0	0	0
IMP*C10H13N4O8P	42571.8	7295.97	0	5751.22	0	0	0
IMP*m1	0	0	0	0	0	0	0
IMP*m2	0	0	0	0	0	0	0
IMP*m3	0	0	0	5853.08	0	0	0
IMP*m4	0	0	0	0	0	0	0
IMP*m5	0	24538.2	23411.6	22551.3	13382	0	0
IMP*m6	0	13128	12893.1	14596.1	0	0	0
IMP*m7	0	5179.55	0	5864.75	0	0	0
IMP*m8	0	0	0	0	0	0	0
IMP*m9	0	0	0	0	0	0	0
IMP*m10	0	0	0	0	0	0	0
lactate*C3H6O3	2.4587e+08	1.41234e+07	1.00648e+07	1.02497e+07	6.30193e+06	5.31322e+06	4.25217e+06
lactate*m1	0	307915	84568.9	174790	0	0	0
lactate*m2	0	2.75776e+06	1.64951e+06	1.94955e+06	149613	0	0
lactate*m3	0	1.71776e+08	1.31684e+08	1.45099e+08	6.72833e+07	5.43521e+07	5.05904e+07
malate*C4H6O5	1.04343e+07	750661	566361	733708	503687	444229	396014
malate*m1	0	30612.1	19354.2	36890.5	13955.6	2441.57	16144
malate*m2	0	209344	141418	191112	119394	104566	103474
malate*m3	0	429197	316059	396176	156837	162190	128980
malate*m4	0	171320	109390	125777	87348.4	79068.3	86121.7
NAD*C21H27N7O14P2	266631	213200	163826	172477	145139	137357	140967
NAD*m1	0	0	2703.03	26282.8	5523.97	0	0
NAD*m2	0	0	0	0	0	0	0
NAD*m3	0	7118.65	0	6559.07	0	0	0
NAD*m4	0	5104.52	6580.67	0	0	0	0
NAD*m5	0	99986.6	89766	117681	76563.6	71496.7	89878.2
NAD*m6	0	8152.98	5720.32	0	10785.9	4409.47	854.423
NAD*m7	0	6312.85	0	7707.05	0	0	5869.46
NAD*m8	0	6945.55	0	7587.26	0	0	0
NAD*m9	0	8395.99	0	9175.02	0	0	0
NAD*m10	0	78087.3	55580.3	72993.3	21981.2	17184.7	20981.7
NADH*C21H29N7O14P2	4.15834e+06	2.18585e+06	2.04089e+06	2.16738e+06	851020	864050	863978
NADH*m1	0	0	0	0	0	0	0
NADH*m2	0	0	0	0	0	0	0
NADH*m3	0	24771	19245.3	23840.4	0	0	0
NADH*m4	0	49982.2	46993.1	53444.1	19433.1	20650.4	15509.1
NADH*m5	0	1.01688e+06	928395	982618	503911	471413	485547
NADH*m6	0	42387.4	54183.4	59295.8	14781.3	29146.9	17224.5
NADH*m7	0	66169.1	66843.1	82422.2	30522.6	27637.6	19326.5
NADH*m8	0	65032.3	64383.7	52255.2	13061.8	11212.9	13317.4
NADH*m9	0	84924.4	60722.9	61707.9	16167.7	10926.5	15847.9
NADH*m10	0	760231	649777	690938	127860	123852	119233
NADP*C21H28N7O17P3	73451.8	62675	35205.2	63401.6	75844.8	54765.6	49454.8
NADP*m1	0	409.689	2341.22	129.558	0	0	0
NADP*m2	0	0	0	0	0	0	0
NADP*m3	0	0	0	0	0	0	0
NADP*m4	0	0	0	0	0	0	0
NADP*m5	0	24164.5	26052.7	31402.5	30470.3	26624.5	27912.4
NADP*m6	0	0	0	0	0	0	3878.4
NADP*m7	0	0	0	0	0	0	0
NADP*m8	0	0	0	0	0	0	0
NADP*m9	0	0	0	0	0	0	0
NADP*m10	0	25229.3	18443.9	22199.1	0	0	9183
NADPH*C21H30N7O17P3	3.04776e+06	2.31784e+06	2.45615e+06	2.01715e+06	1.71356e+06	1.70472e+06	2.28474e+06
NADPH*m1	0	17816.7	12108	6377.69	12342.8	21224.2	15137.5
NADPH*m2	0	0	3022.31	0	0	0	0
NADPH*m3	0	13593.3	14972.2	18820.3	17142.8	17076.4	26128
NADPH*m4	0	42263.6	37296.1	34352	46929.2	39287.7	46269.4
NADPH*m5	0	930296	1.0037e+06	795706	834823	836995	1.16466e+06
NADPH*m6	0	39605.1	38843.6	23017.9	35269.7	21351.5	36358.1
NADPH*m7	0	77873.2	72559.6	65271.5	47238.5	35892.9	51175.3
NADPH*m8	0	48548.1	47040.2	45756.4	14102.3	17043.6	21855.6
NADPH*m9	0	68305	70803.6	60217.8	19382.8	18552.7	28937.6
NADPH*m10	0	662765	682580	568640	179067	177742	232579
phosphoenolpyruvate*C3H5O6P	4.20636e+06	409162	242500	312137	356976	203277	250237
phosphoenolpyruvate*m1	0	8326.99	497.216	1155.89	21103	3047.05	30702.3
phosphoenolpyruvate*m2	0	120523	98187.3	112254	136356	77063.5	95901.2
phosphoenolpyruvate*m3	0	6.0456e+06	4.49807e+06	5.19278e+06	5.99245e+06	4.24702e+06	4.37225e+06
pyruvate*C3H4O3	1.34754e+06	0	0	0	0	0	0
pyruvate*m1	0	0	0	0	0	0	0
pyruvate*m2	0	0	0	0	0	0	0
pyruvate*m3	0	359692	413556	215777	372607	273044	353075
ribose 5-phosphate*C5H11O8P	53466.7	8632.45	7965.57	10162.8	13526.8	5598.2	6024.12
ribose 5-phosphate*m1	0	0	0	0	0	0	0
ribose 5-phosphate*m2	0	0	0	0	0	0	0
ribose 5-phosphate*m3	0	0	0	0	0	0	0
ribose 5-phosphate*m4	0	0	0	0	0	0	0
ribose 5-phosphate*m5	0	75314	77152	89213	83711	41448	56789
sedoheptulose 7-phosphate*C7H15O10P	91168.5	23113	11151.9	22223.8	18695.9	10999.5	12659.2
sedoheptulose 7-phosphate*m1	0	0	0	0	0	0	0
sedoheptulose 7-phosphate*m2	0	0	12784	0	17486.9	11757.1	11301.6
sedoheptulose 7-phosphate*m3	0	0	0	0	0	5571.47	0
sedoheptulose 7-phosphate*m4	0	0	0	0	5548.63	0	0
sedoheptulose 7-phosphate*m5	0	7714.79	15199.6	16688.1	14014.5	9166.6	7645.27
sedoheptulose 7-phosphate*m6	0	8948.58	8833.46	0	6166.92	0	0
sedoheptulose 7-phosphate*m7	0	91503.6	75623	67860	49376.5	47840.9	42185.1
succinate*C4H6O4	1.71714e+06	205457	309018	280214	116130	87637.9	190755
succinate*m1	0	0	0	0	0	0	0
succinate*m2	0	41743.8	31049.3	48461.7	12186.5	7612.69	9010.04
succinate*m3	0	9855.17	7719.37	6695.24	3764.28	2722.34	5218.39
succinate*m4	0	31616.4	24978.2	26696.4	11821	10354	9101.38
succinyl-CoA*C25H40N7O19P3S	107416	560768	417826	396718	670761	514210	637418
succinyl-CoA*m1	0	40520.7	21245.9	18041.2	34912.2	34885	25298.3
succinyl-CoA*m2	0	55509.8	33717.7	34520.1	15948.8	41916.6	51918.8
succinyl-CoA*m3	0	0	0	0	1467.22	0	0
succinyl-CoA*m4	0	9722.45	0	0	7318.82	0	0
UDP*C9H14N2O12P2	764644	276472	181702	239708	251411	164002	143853
UDP*m1	0	15.6046	0	4270.28	7173.68	307.957	3035.81
UDP*m2	0	15591.4	4716.27	7517.57	10831.9	2379.68	5795.22
UDP*m3	0	16442.1	9467.1	20959.4	18043.1	10619.2	8670.34
UDP*m4	0	49625	29783.2	47582.4	41417.9	33043.3	27263.8
UDP*m5	0	494112	338886	527685	439223	347694	321207
UDP*m6	0	87392.9	59112.1	79440.8	64515.2	45063.9	51155.9
UDP*m7	0	246770	152280	222691	206182	126608	119475
UDP*m8	0	137355	93847.8	129115	108083	72643.2	95507.7
UDP*m9	0	4324.23	0	0	0	0	0
UDP-glucose*C15H24N2O17P2	4.16623e+07	655936	490153	530831	542993	285165	383440
UDP-glucose*m1	0	0	0	0	0	0	0
UDP-glucose*m2	0	0	0	0	0	0	0
UDP-glucose*m3	0	0	0	0	0	0	0
UDP-glucose*m4	0	84192.8	62206.1	63679.6	54861.3	34610.4	34872.9
UDP-glucose*m5	0	1.72924e+06	1.27312e+06	1.48215e+06	1.3963e+06	824307	979235
UDP-glucose*m6	0	1.3802e+07	1.11022e+07	1.24119e+07	9.04009e+06	6.5961e+06	7.23679e+06
UDP-glucose*m7	0	380392	235685	311459	268434	158396	147872
UDP-glucose*m8	0	1.1852e+06	984860	1.15453e+06	822785	653280	730692
UDP-glucose*m9	0	777578	617743	732014	520149	351342	409933
UDP-glucose*m10	0	2.75943e+06	2.09671e+06	2.4482e+06	1.66201e+06	1.33544e+06	1.42565e+06
UDP-glucose*m11	0	2.74585e+07	2.18596e+07	2.55374e+07	1.69942e+07	1.33971e+07	1.42102e+07
UDP-glucose*m12	0	4.80606e+06	3.75855e+06	4.28276e+06	2.67827e+06	2.04183e+06	2.11801e+06
UDP-glucose*m13	0	637054	512629	542431	364759	301150	283937
UDP-glucose*m14	0	92294.8	83122.2	54096.3	40172	30152.2	39041.2
UDP-glucose*m15	0	7290.67	5624.63	0	0	0	0
UMP*C9H13N2O9P	118623	53787.6	29862.6	42519.9	35610.2	24951.2	25884.7
UMP*m1	0	0	0	0	0	0	0
UMP*m2	0	0	0	0	0	0	0
UMP*m3	0	6866.94	0	0	0	0	0
UMP*m4	0	4836.38	0	0	0	0	0
UMP*m5	0	92156	68367.9	81325.7	67842.2	56797.1	44644.2
UMP*m6	0	13323.7	7669.31	11554.6	5825.51	5283.95	3517.58
UMP*m7	0	23836	21384.8	25972.5	13273.2	14141.5	8316.72
UMP*m8	0	18484.9	11905.9	11216.1	7780.7	6765.84	6789.47
UMP*m9	0	0	0	0	0	0	0
UTP*C9H15N2O15P3	1.60356e+07	5.49787e+06	3.08835e+06	7.04659e+06	6.15107e+06	3.29036e+06	2.89369e+06
UTP*m1	0	0	0	0	0	0	0
UTP*m2	0	132685	0	237324	134530	0	0
UTP*m3	0	285697	170561	373447	285122	155052	134382
UTP*m4	0	543695	308393	699959	596120	313196	280935
UTP*m5	0	1.16134e+07	6.57618e+06	1.49439e+07	1.18251e+07	6.50912e+06	5.92905e+06
UTP*m6	0	1.70482e+06	902525	2.33543e+06	1.64919e+06	793494	710530
UTP*m7	0	5.35643e+06	2.61494e+06	6.20236e+06	4.35318e+06	2.37265e+06	2.10442e+06
UTP*m8	0	3.04063e+06	1.70016e+06	3.97759e+06	2.87004e+06	1.50077e+06	1.43248e+06
UTP*m9	0	152064	87865.2	199243	145721	71531.9	66037.5
