# Supplementary material for: TGFβ-activated PDHB promotes mitochondrial pyruvate metabolism and contributes to human endoderm differentiation via ATP-dependent BRG1
Source: Nat Commun. 2026 Feb 17;17:2846. doi: 10.1038/s41467-026-69510-0 (PMC13022444; doi:10.1038/s41467-026-69510-0)
Supplement: Supplementary file 5 — Source Data [file 41467_2026_69510_MOESM5_ESM.xlsx]

## Sheet: Figure. 1
Fig.1b
		CXCR4+/SOX17+ %
		2.8	5.6	11.2	14.5	17.5	25	mM Glucose
		0.37	25.14	32.37	34.01	56.28	63.4
		1.48	27.81	29.35	32.01	50.33	60.36
		0.3	20.58	25.25	28.28	54.61	56.27
	Mean	0.7167	24.51	28.99	31.43	53.74	60.01
	SD	0.662	3.656	3.574	2.908	3.069	3.578
Fig.1c
			2.8 mM			11.2 mM			17.5 mM
		OCT4	0.999244	0.995672	1.00508	0.388965	0.374121	0.404974	0.092869	0.099072	0.074032
		Mean	1			0.389353			0.0886577
		SD	0.00475079			0.0154302			0.0130404
		SOX2	0.992811	1.00235	1.00483	0.447235	0.376047	0.390535	0.028434	0.045456	0.025211
		Mean	1			0.404606			0.0330337
		SD	0.00634786			0.0376221			0.0108781
		NANOG	1.022	0.940678	1.03732	0.517281	0.431416	0.507919	0.138046	0.140926	0.097405
		Mean	1			0.485539			0.125459
		SD	0.051942			0.0471048			0.0243381
			2.8 mM			11.2 mM			17.5 mM
		FOXA2	0.954814	0.93128	1.11391	3.10375	2.51897	3.00799	9.3814	10.571	7.23713
		Mean	1			2.8769			9.06319
		SD	0.0993448			0.313659			1.68959
		SOX17	0.947522	0.974206	1.07827	3.5889	2.83948	3.41013	4.92875	4.56322	3.54689
		Mean	1			3.2795			4.34629
		SD	0.0690861			0.391411			0.716013
		CXCR4	1.05773	0.881465	1.06081	3.77626	3.37077	4.07714	7.36249	8.81905	6.49977
		Mean	1			3.74139			7.56043
		SD	0.102666			0.354469			1.17225
Fig.1e
			CXCR4+/SOX17+ %
			CTRL	2DG-1 mM	2DG-2 mM
			73.89	58.95	23.54
			66.12	46.52	20.76
			60.42	35.56	20.71
			CXCR4+/SOX17+ %
			CTRL	BrPA-30 µM	BrPA-40 µM
			81.34	33.76	18.36
			68.11	19.45	17.08
			73.83	24.92	19.5
Fig.1f
			CTRL			BrPA-30 µM			BrPA-40 µM
		OCT4	0.950231	1.0227	1.02707	1.29147	1.26895	1.35375	2.62668	2.05437	2.29213
		SOX2	0.837498	1.25114	0.911356	1.52857	1.5071	2.07851	4.11542	3.46804	3.99616
		NANOG	1.01951	0.941261	1.03923	1.56636	1.23381	1.32207	2.39473	1.87796	2.2788
			CTRL			BrPA-30 µM			BrPA-40 µM
		FOXA2	0.929148	0.921965	1.14889	0.519616	0.496634	0.572437	0.332498	0.256616	0.299454
		SOX17	0.945167	0.956945	1.09789	0.251629	0.208928	0.278748	0.191186	0.156183	0.175466
		CXCR4	0.906437	0.98734	1.10622	0.505237	0.398166	0.486538	0.483727	0.398806	0.429776
Fig.1g			CXCR4+/SOX17+ %
			CTRL	ATA- 100 µM	ATA- 200 µM
			70.2	45.75	2.88
			65.52	39.72	2.35
			58.63	30.66	1.48
Fig.1h			CXCR4+/SOX17+ %						CXCR4+ %
			CTRL	Pyr					CTRL	BrPA	BrPA+Pyr
			44.97	81.78					72.56	60.81	74.75
			36.35	75.14					67	56.1	80.1
			52.57	91.27					60.94	44.99	69.79

## Sheet: Figure. 2
Fig.2b		CXCR4+/SOX17+ %
		CTRL	OXA	GF
		41.78	56.17	55.64
		47.99	61.77	62.23
		35.13	44.66	43.13
Fig.2c		CXCR4+/SOX17+ %
		CTRL	UK5099
		63.2	2.91
		66.45	13.42
		56.69	7.44
Fig.2d		Lactate (nmol/mg protein)			Lactate (nmol/mg protein)
		CTRL	OXA		CTRL	UK5099
		31.9756	26.5491		27.2992	89.8602
		34.4825	25.3911		29.1103	144.56
		28.3423	21.6973		27.9447	130.012
Fig.2e		Ace-CoA (nmol/mg protein)
		CTRL	OXA	UK5099
		1.71961	4.79765	0.929285
		2.06309	5.50446	1.11986
		1.97124	5.70251	1.10418
Fig.2f		CXCR4+/SOX17+ %
		CTRL	Gln
		44.97	84.98
		36.35	77.43
		52.57	90.99
Fig.2g		CXCR4+ %				CXCR4+ %
		CTRL	BrPA	BrPA+Gln		CTRL	2DG	2DG+Gln
		64.82	19.65	63.32		71.29	24.81	79.7
		74.08	35.73	62.42		77.05	36.87	75.12
		86.81	15.22	76.36		88.81	28.18	79.5

## Sheet: Figure. 3
Fig.3a
			Day 0			Day 1			Day 2			Day 3
		PDHA1	1.07578	0.951162	0.973062	1.14028	1.17057	1.18848	2.59325	2.43614	2.88054	2.91921	2.75042	3.23499
		PDHB	0.826196	0.887533	1.28627	1.28075	1.39392	1.49183	1.84343	1.50248	1.60714	2.44617	2.54213	2.30661
		LDHA	0.964844	1.00986	1.0253	0.660041	0.693862	0.616417	1.06627	1.19649	1.08221	0.909466	0.950135	0.979714
		LDHB	1.01563	1.01974	0.964628	0.927247	0.958106	0.904205	0.918386	1.03651	0.88393	0.632292	0.720077	0.73358
Fig.3c			IgG			SMAD2/3
		PITX2-positive	0.0541932	0.0536418	0.0124487	3.54181	1.73393	1.97568
		PDHB-peak1	0.276922	0.208668	0.210811	0.41403	0.456442	0.395397
		PDHB-peak2	0.0658643	0.0417023	0.0544593	0.918454	0.429352	0.398286
		PDHB-negative	0.00395976	0.0205369	0.043266	0.0308423	0.0205033	0.0510115
Fig.3d-f
Fig.3g		WT	SMAD2 OE	SMAD3 OE	SMAD2/3 OE	Act.A
		1	2.31909	2.15681	2.34833	2.31578
		1	3.05801	2.76046	2.60491	2.01041
		1	2.77058	2.37447	2.31759	1.99093

## Sheet: Figure. 4
Fig.4a		Lactate (nmol/mg protein)					Ace-CoA (nmol/mg protein)
		WT	#1-PDHB+/-	#2-PDHB+/-			WT	#1-PDHB+/-	#2-PDHB+/-
		27.2992	84.5874	108.473			1.71961	0.810259	0.959227
		29.1103	79.4614	110.299			2.06309	0.908729	1.0374
		27.9447	60.877	90.9179			1.97124	0.899514	1.0784
Fig.4b		CXCR4+/SOX17+ %
		WT	#1-PDHB+/-	#2-PDHB+/-
		63.2	32.68	14.92
		66.45	36.57	14.64
		56.69	24.78	7.21
Fig.4e			CTRL			PDHB+/--#1			PDHB+/--#2
		OCT4	0.997764	0.97865	1.02359	3.50594	3.25732	3.73031	3.33848	2.32014	2.50983
		SOX2	1.04244	0.9818	0.975758	1.65566	1.88651	1.64033	1.49762	1.23905	1.34088
		NANOG	0.944145	1.03122	1.02463	5.0178	4.39494	4.00698	4.27946	3.09861	3.58407
			CTRL			PDHB+/--#1			PDHB+/--#2
		EOMES	0.999815	0.969037	1.03115	2.08462	1.76319	1.48597	2.16631	1.55476	1.86005
		MIXL1	0.993848	0.966607	1.03954	1.912	1.79706	1.58821	2.0807	1.72567	1.6424
		T	0.96671	1.02445	1.00883	2.58898	2.07327	1.87976	2.50394	1.72838	1.89225
			CTRL			PDHB+/--#1			PDHB+/--#2
		SOX17	1.00463	0.998604	0.996771	0.393511	0.314643	0.26422	0.494546	0.326796	0.31845
		FOXA2	0.979333	0.908133	1.11253	0.925566	0.737298	0.710884	1.40772	1.09801	1.23115
		CXCR4	1.12009	0.926038	0.953872	0.43595	0.331753	0.331003	0.475484	0.344705	0.380782
			CTRL			PDHB+/--#1			PDHB+/--#2
		NES	1.02918	0.946012	1.0248	1.02418	0.843717	0.83771	0.89159	0.739003	0.764597
		PAX6	0.976495	0.99173	1.03178	0.757622	0.778878	0.783962	0.615818	0.536168	0.659077
Fig.4f		Relative mRNA Expression of PDHB
		CTRL	PDHB-OE #1	PDHB-OE #2
		0.928895	3.37772	3.49965
		1.15816	4.28301	3.34283
		0.912941	4.19186	2.88896
Fig.4g		Ace-CoA (nmol/mg protein)					ATP (nmol/mg protein)
		CTRL	PDHB-OE #1	PDHB-OE #2			CTRL	PDHB-OE #1	PDHB-OE #2
		2.2928	3.83028	3.2807			7.09943	13.4007	11.395
		2.35281	3.76261	3.17454			7.9513	13.6426	13.0445
		2.59307	4.42694	4.09792			7.24197	12.039	10.905
Fig.4h		CXCR4+/SOX17+ %
		CTRL	PDHB-OE #1	PDHB-OE #2
		45.97	70.41	71.18
		36.86	60.95	58.46
		38.02	61.68	60.53
Fig.4i
			0 ng/ml Act.A			10 ng/ml Act.A			25 ng/ml Act.A			100 ng/ml Act.A
		CTRL	12.65	8.75	10.08	28.68	17.68	21.01	20.33	18.64	25.45	45.62	20.37	39
		PDHB-OE	4.7	3.07	4.22	51.77	44.21	48.87	68.01	61.49	65.58	66.68	60.84	62.32

## Sheet: Figure. 5
Fig.5a		CXCR4+ %
		CTRL	BrPA	BrPA+ATP	PDHB+/-#1	PDHB+/-#2	PDHB+/-#1+ATP	PDHB+/-#2+ATP
		79.87	37.27	60.54	41.53	46.89	59.57	64.5
		66.59	35.07	50.08	19.11	18.41	34.16	38.47
		69	37.5	65.78	34.82	33.58	38.75	58.44
Fig.5b		Relative ATP change
		CTRL	BrPA	#1-PDHB+/-	#2-PDHB+/-
		1	0.595282	0.777623	0.761024
		1	0.665947	0.799435	0.785095
		1	0.664448	0.582588	0.784219
		1	0.242372	0.841166	0.833729
		1	0.367336	0.819296	0.732377
Fig.5c		CXCR4+ %
		CTRL	BRM014	BI7273	BPK25
		74.02	34.01	49.02	69.86
		71.28	35.89	51.99	75.53
		76.33	36.93	54.43	70.05
Fig.5d			Day 0			Day 1			Day 2			Day 3
		BRG1	0.016796	0.020388	0.018012	0.025788	0.030901	0.031631	0.045429	0.055188	0.047315	0.057329	0.057292	0.058275
		BRM	0.001479	0.001653	0.001441	0.002021	0.002282	0.002247	0.002285	0.002468	0.002127	0.001529	0.001439	0.001429
Fig.5e
Fig.5f		CXCR4+/SOX17+ %				CXCR4+/SOX17+ %
		CTRL	dTAG#1-0.5 uM	dTAG#1-1 uM		CTRL	dTAG#2-0.5 uM	dTAG#2-1 uM
		53.44	5.18	5.21		49.54	5.37	3.86
		41.76	2.96	2.74		36	2.77	2.02
		37.14	7.89	13.69		36.61	17.43	11.11
Fig.5g			CXCR4+/SOX17+ %
			CTRL	BrPA	BrPA+ATP	BrPA+ATP+BRM014	BrPA+ATP+BI7273
		EXP1	75.84	27.59	70.14	4.15	36.14
		EXP2	84.96	32.14	79.62	15.55	53.06
		EXP3	58.11	16.88	48.58	1.7	27.56
		CXCR4+/SOX17+ %
		WT	PDHB+/-#1	PDHB+/-#2	PDHB+/-#1+ATP	PDHB+/-#2+ATP	PDHB+/-#1+ATP+BRM014	PDHB+/-#2+ATP+BRM014	PDHB+/-#1+ATP+BI7273	PDHB+/-#2+ATP+BI7273
		70.32	9.2	3.97	59	53.63	4.36	3.71	6.68	5.26
		85.36	21.64	13.27	72.48	75.92	19.75	16.08	16.45	13.41
		58.77	13.42	3.02	39.69	37.81	3.53	5.44	5.47	4.53
Fig.5h			ATP (nmol/mg protein)						CXCR4+/SOX17+ %
			CTRL	CTRL+ATP	dTAG	dTAG+ATP			CTRL	CTRL+ATP	dTAG	dTAG+ATP
			7.31053	14.4565	10.7079	14.3231			23.43	53.9	1.1	0.15
			6.41676	14.845	9.38835	15.3163			34	70.85	0.17	0.13
			5.60952	13.001	7.59932	13.8584			25.18	59.18	3.28	0.21
Fig.5i			CXCR4+/SOX17+ %
			CTRL	BRG1 dTAG	WT BRG1 rescue	K798R BRG1 rescue
			36.67	2.94	34.46	0.16
			50.21	2.21	39.64	0.05
			41.46	1.86	37.67	0.27

## Sheet: Figure. 6
Fig.6i		Peak_TCF4			Peak_FOXI1			Peak_Neg Control
		WT	PDHB+/-		WT	PDHB+/-		WT	PDHB+/-
		1.3329	0.320124		1.82711	0.514396		0.673074	0.490181
		1.44617	0.307869		1.55415	0.742603		0.666813	0.44602
		1.36117	0.237436		1.90537	0.556357		0.518136	0.712988

## Sheet: Figure. S1
Fig. S1d		Annexin V+/PI+ %
		CTRL	BrPA	2DG
		3.97	5.32	4.23
		6.14	7.41	6.79
		5.57	5.45	4.81
Fig. S1e		Ace-CoA (nmol/mg protein)
		CTRL	BrPA	2DG
		1.71961	1.04453	0.756178
		2.06309	1.09611	0.871726
		1.97124	1.21073	0.816547
Fig. S1f			CTRL			1 mM			2 mM
		OCT4	1.03149	0.997388	0.971122	6.79991	6.19173	6.62085	9.73941	10.3386	12.7358
		SOX2	1.01654	0.8979	1.08556	2.83882	2.56776	2.58661	6.3514	6.29155	7.52501
		NANOG	1.10321	0.835827	1.06096	3.12422	2.6606	2.77947	3.84853	4.18857	4.50861
			CTRL			1 mM			2 mM
		FOXA2	1.0129	0.858242	1.12886	0.730896	0.62667	0.673454	0.312511	0.309136	0.35236
		SOX17	1.05139	0.908189	1.04042	0.82222	0.647588	0.813881	0.180835	0.147036	0.20945
		CXCR4	1.06639	0.862678	1.07093	0.883235	0.822171	0.889834	0.274181	0.284875	0.309861
Fig. S1g			CTRL			100 μM ATA			200 μM ATA
		OCT4	0.974566	0.950647	1.07479	13.0977	14.4288	14.5243	41.458	35.6042	34.3087
		SOX2	1.21016	0.789515	1.00033	9.7495	13.533	13.571	35.3501	28.4913	50.3595
		NANOG	1.03202	0.984742	0.983237	2.90423	2.89775	2.97294	8.66512	7.82432	8.51563
			CTRL			100 μM ATA			200 μM ATA
		FOXA2	1.03173	0.925591	1.04268	0.364852	0.383662	0.366881	0.259543	0.224342	0.216035
		SOX17	1.10228	0.921372	0.976352	0.553533	0.459906	0.531573	0.418105	0.331375	0.446276
		CXCR4	1.11278	0.94931	0.937916	0.538356	0.455397	0.503232	0.39194	0.314275	0.384326

## Sheet: Figure. S2
Fig. S2a		EB area (μm2)
		WT	BrPA
		28653	31285.1
		31343	30022.5
		41279.2	31782.5
		35195.3	31144.8
		41246	34926.3
		22097.5	35391.8
		68710.1	20667.5
		36643.2	31036.4
		35275	34008
		18955.9	27191.1
		30818.3	28925.6
		37134.7	28154
		28301	26540.7
		30592.5	20967.2
		28726.1	21267
		24382.3	26757.5
		30459.6	41794.2
		31741.5	13053.5
		39153.8	46564.1
		34272.1	22115.1
		12181.2	27497.2
		26713.6	11816.4
		24667.9	17536.5
		17122.7	41175.7
		46114.5	46226.2
		26700.3	33485.1
		23591.9	22223.5
		27205.1	20533.6
		36417.4	28619.5
		18962.5	55638.5
		10474.2	35589.5
		13463.1	22976
		22682	34773.2
		14187	24206.7
		21958	21649.6
		20696.1	26406.7
		11610	20540
		36204.8	11784.5
		49229.5	20807.8
		24468.7	21254.2
		18696.9	31635.8
			23862.4
			13946.3
Fig. S2b
			CTRL			BrPA
		OCT4	1.05443	0.88368	1.06189	1.16983	1.10855	0.932437
		SOX2	1.02291	1.04021	0.936886	1.03678	1.10762	0.896033
		NANOG	1.05424	1.01154	0.934214	1.15575	1.02395	0.832759
			CTRL			BrPA
		EOMES	0.935925	0.990407	1.07367	0.989836	0.969597	0.878496
		MIXL1	0.943381	1.0377	1.01892	0.854479	1.03385	0.786374
		T	0.891628	1.07011	1.03826	0.909461	0.782406	0.80016
			CTRL			BrPA
		SOX17	0.948946	1.05226	0.998794	0.788766	0.960535	0.763037
		FOXA2	0.855562	1.10606	1.03838	0.779717	0.861882	0.73775
		CXCR4	0.908808	1.04978	1.04141	0.724033	0.821773	0.630418
			CTRL			BrPA
		NES	0.954669	1.04392	1.00141	0.804397	0.875469	0.704541
		PAX6	0.854762	1.11441	1.03083	0.778666	0.943441	0.811669
Fig. S2c		NES
		ES	D3-CTRL	D3-BrPA	D7-CTRL	D7-BrPA
		0.028534	0.05949	0.028485	0.076117	0.027834
		0.019393	0.077177	0.02691	0.089346	0.028265
		0.019469	0.073764	0.023854	0.065629	0.027892
		PAX6
		ES	D3-CTRL	D3-BrPA	D7-CTRL	D7-BrPA
		0.000986	0.003945	0.003737	0.022146	0.021717
		0.000735	0.004652	0.003419	0.02591	0.01702
		0.000695	0.004608	0.002652	0.023715	0.017142
		SOX1
		ES	D3-CTRL	D3-BrPA	D7-CTRL	D7-BrPA
		0.005605	0.040671	0.063039	0.039401	0.018275
		0.004139	0.053728	0.057112	0.042951	0.016677
		0.00376	0.059566	0.048837	0.038091	0.020651
		OCT4
		ES	D3-CTRL	D3-BrPA	D7-CTRL	D7-BrPA
		0.883522	0.179875	0.1671	0.185958	0.152368
		0.556517	0.199547	0.130014	0.21605	0.152578
		0.565233	0.195083	0.135465	0.1464	0.138141
		NANOG
		ES	D3-CTRL	D3-BrPA	D7-CTRL	D7-BrPA
		0.152674	0.012764	0.017802	0.035076	0.030024
		0.127165	0.015638	0.012794	0.04408	0.026534
		0.107063	0.012554	0.012486	0.035293	0.02954
Fig. S2d		TNNT2
		ES	D7-CTRL	D7-BrPA	D14-CTRL	D14-BrPA
		0.66541	1216.43	800.741	2038.47	790.371
		0.712285	980.679	1037.03	1817.65	815.589
		1.6223	1206.46	809.703	1692.13	1132.87
		GATA4
		ES	D7-CTRL	D7-BrPA	D14-CTRL	D14-BrPA
		1.00529	173.183	140.77	276.208	143.444
		0.988347	127.963	138.171	248.524	146.097
		1.00636	158.786	140.43	226.045	212.073
		MYH6
		ES	D7-CTRL	D7-BrPA	D14-CTRL	D14-BrPA
		1.05661	28.9279	7.17507	40.7467	5.21067
		1.31481	25.9369	7.44552	31.2711	5.75179
		0.628578	29.2004	7.04463	33.9833	7.32633
Fig. S2e		NES
		CTRL	BrPA	BrPA+Pyr	BrPA+Gln
		1.00383	0.740776	0.980543	1.15489
		1.12822	1.00093	0.908043	1.23771
		0.867945	0.775862	1.04804	1.11951
		PAX6
		CTRL	BrPA	BrPA+Pyr	BrPA+Gln
		1.13312	0.571713	1.1505	1.48294
		0.897513	0.533367	1.32267	1.44459
		0.969371	0.487431	1.22156	1.40804
		SOX1
		CTRL	BrPA	BrPA+Pyr	BrPA+Gln
		1.11584	0.67126	1.55998	1.28788
		1.0309	0.751459	1.532	1.10316
		0.853258	0.574457	1.84431	1.21777

## Sheet: Figure. S3
Fig. S3c			CTRL			OXA			GF			UK			DCA
		FOXA2	0.969326	0.996984	1.03369	1.4567	1.26601	1.29799	1.17893	1.06208	1.25856	0.283898	0.293099	0.297387	1.41603	1.3291	1.37976
		SOX17	1.03068	0.96384	1.00548	2.42194	2.075	2.22331	2.31599	1.70909	2.56411	0.420361	0.341088	0.378813	2.46335	1.80041	2.21755
		CXCR4	0.984938	0.98674	1.02832	2.08032	1.7281	1.6051	2.19429	1.84601	2.39237	0.266293	0.25541	0.259058	2.16504	1.83928	1.95253
Fig. S3d		Ace-CoA (nmol/mg protein)
		CTRL	GF	DCA
		1.71961	5.62112	3.34416
		2.06309	6.40197	3.68058
		1.97124	6.21054	4.27829
Fig. S3e		CXCR4+/SOX17+ %
		CTRL	DCA
		70.2	81.27
		65.52	79.43
		58.63	74

## Sheet: Figure. S4
	Fig. S4a
				Day 0			Day 1			Day 2			Day 3
			MPC1	1.05215	0.921676	1.02617	1.73148	1.74159	1.59614	2.32834	2.76261	2.43555	2.76236	2.66948	3.10951
			MPC2	0.966652	1.02567	1.00768	1.35217	1.05938	1.17821	2.56161	2.68045	2.51011	3.36831	2.91304	3.22166

[truncated: 6 more sheets: Figure. S5, Figure. S6, Figure. S7, Figure. S8, Figure.S10, Figure.S11]
